# Supplementary material for: Blocking of stromal interaction molecule 1 expression influence cell proliferation and promote cell apoptosis in vitro and inhibit tumor growth in vivo in head and neck squamous cell carcinoma
Source: PLoS One. 2017 May 11;12(5):e0177484. doi: 10.1371/journal.pone.0177484 (PMC5426681; doi:10.1371/journal.pone.0177484)
Supplement: S2 Text — (XLSX) [file pone.0177484.s005.xlsx]

## Sheet: Sheet1
	1d				3d				5d				7d				9d				11d				13d				15d				17d				19d				21d				23d				25d
	瘤块短径(mm)	瘤块长径(mm)	瘤块体积(mm3)		瘤块短径(mm)	瘤块长径(mm)	瘤块体积(mm3)		瘤块短径(mm)	瘤块长径(mm)	瘤块体积(mm3)		瘤块短径(mm)	瘤块长径(mm)	瘤块体积(mm3)		瘤块短径(mm)	瘤块长径(mm)	瘤块体积(mm3)		瘤块短径(mm)	瘤块长径(mm)	瘤块体积(mm3)		瘤块短径(mm)	瘤块长径(mm)	瘤块体积(mm3)		瘤块短径(mm)	瘤块长径(mm)	瘤块体积(mm3)		瘤块短径(mm)	瘤块长径(mm)	瘤块体积(mm3)		瘤块短径(mm)	瘤块长径(mm)	瘤块体积(mm3)		瘤块短径(mm)	瘤块长径(mm)	瘤块体积(mm3)		瘤块短径(mm)	瘤块长径(mm)	瘤块体积(mm3)		瘤块短径(mm)
对照组	4.2	5.2	45.864		4.8	6.3	72.576		5.6	7.6	119.168		6.1	8.5	158.142		6.7	9.1	204.249		7.2	9.7	251.424		7.7	10.4	308.308		8.3	10.6	365.117		9	11.4	461.7		9.5	11.5	518.938		10.2	12.1	629.442		10.7	12.9	738.46		11.2
	4.5	5.4	54.675		4.9	6.4	76.832		5.2	7.7	104.104		5.7	8.7	141.332		6.2	9.3	178.746		6.6	9.9	215.622		6.9	10.8	257.094		7.5	11.3	317.812		8.2	11.8	396.716		8.8	12.2	472.384		9.4	12.9	569.922		9.9	13.8	676.269		10.6
	4.3	5.5	50.8475		4.7	6.4	70.688		5.5	7.5	113.438		6.1	8.5	158.142		6.6	9.1	198.198		7.2	9.8	254.016		7.7	10.5	311.273		8.2	11.1	373.182		8.8	11.6	449.152		9.3	11.9	514.616		9.8	12.8	614.656		10.6	13.1	735.958		11.3
	4.3	5.3	48.9985		5	6.3	78.75		5.6	7.5	117.6		6.2	8.6	165.292		6.8	9.2	212.704		7.2	9.9	256.608		7.6	10.9	314.792		8.2	11.5	386.63		8.8	11.7	453.024		9.5	12.4	559.55		9.9	12.8	627.264		10.4	13.4	724.672		10.9
	4.7	5.7	62.9565		5.4	6.5	94.77		5.6	7.6	119.168		6.3	8.7	172.651		6.7	10	224.45		7.2	10.9	282.528		7.5	11.8	331.875		8	11.9	380.8		8.6	12.1	447.458		9.3	12.5	540.562		9.8	13.1	629.062		10.6	13.6	764.048		11.5
	4.5	5.1	51.6375		5.1	6.4	83.232		5.6	7.7	120.736		6.1	8.8	163.724		6.7	9.4	210.983		7.2	10	259.2		7.5	11.2	315		8.1	11.5	377.257		8.8	11.4	441.408		9.8	11.5	552.23		9.7	12.7	597.471		10.2	13.4	697.068		10.7
	4.4	5.6	54.208		5.2	6.3	85.176		5.7	7.3	118.589		6.2	8.6	165.292		6.5	9.3	196.463		7.3	10.1	269.114		7.2	10.6	274.752		8.3	11.2	385.784		8.7	11.7	442.786		9.4	11.9	525.742		9.6	13	599.04		10.5	13.2	727.65		11.2
	4.5	4.8	48.6		4.7	5.2	57.434		5.1	5.5	71.5275		5.5	6.1	92.2625		5.9	6.7	116.614		6.4	7.3	149.504		6.8	8.1	187.272		7.2	8.8	228.096		7.5	9.6	270		7.8	10.4	316.368		8.2	10.8	363.096		8.5	11	397.375		8.9
	4.1	4.3	36.1415		4.2	4.5	39.69		4.3	4.6	42.527		4.6	5	52.9		4.9	5.4	64.827		5.1	5.8	75.429		5.2	6.3	85.176		5.3	6.8	95.506		5.7	7.3	118.589		6.2	7.8	149.916		6.7	8.5	190.782		7.2	8.9	230.688		7.5
	4.2	4.8	42.336		4.4	5	48.4		4.6	5.2	55.016		4.7	5.5	60.7475		4.9	5.8	69.629		5	6.1	76.25		5.1	6.4	83.232		5.3	6.9	96.9105		5.5	7.3	110.412		5.9	7.9	137.5		6.2	8.4	161.448		6.6	8.8	191.664		7
	4.5	5.7	57.7125		4.7	6	66.27		5	6.3	78.75		5.5	6.8	102.85		5.9	7.4	128.797		6.2	8.2	157.604		6.6	9	196.02		7.1	9.8	247.009		7.6	10.8	311.904		8.1	11.3	370.697		8.5	11.7	422.662		8.9	12	475.26		9.2
	4.4	4.7	45.496		4.6	5	52.9		4.9	5.3	63.6265		5.4	5.8	84.564		5.8	6.5	109.33		6.2	7.2	138.384		6.5	8	169		7	8.7	213.15		7.5	9.7	272.812		8.1	10.4	341.172		8.5	10.7	386.537		8.9	11	435.655		9.2
	4.5	4.9	49.6125		4.7	5.2	57.434		5.1	5.6	72.828		5.5	6.2	93.775		6	6.8	122.4		6.6	7.5	163.35		7.3	8.2	218.489		7.9	9	280.845		8.5	9.6	346.8		9.1	10.4	430.612		9.7	11.2	526.904		10.3	11.6	615.322		10.8
	4.3	4.6	42.527		4.5	4.9	49.6125		4.8	5.3	61.056		5.3	5.7	80.0565		5.7	6.1	99.0945		6.2	6.7	128.774		6.8	7.3	168.776		7.5	8	225		8.1	8.7	285.403		8.6	9.2	340.216		8.9	9.7	384.168		9.1	10.2	422.331		9.3
			49.4009				66.6975				89.8666				120.838				152.606				191.272				230.076				283.793				343.44				412.179				478.747				559.459
			6.86371				16.2188				28.7521				43.6395				56.5923				72.5517				84.7459				103.096				120.866				141.942				162.339				197.521
干扰组	4.6	5.6	59.248		4.8	6.1	70.272		5.2	6.6	89.232		5.6	7.6	119.168		6.5	7.9	166.888		6.9	8.6	204.723		6.7	8.5	190.782		6.5	8.4	177.45		6.4	8.1	165.888		6.2	7.8	149.916		6.1	7.7	143.258		6	7.6	136.8		5.9
	4.6	4.8	50.784		4.9	5.3	63.6265		5.4	5.8	84.564		5.7	6.4	103.968		6.5	6.7	141.537		7.1	7.5	189.037		7	7.4	181.3		6.8	7.2	166.464		6.5	7.1	149.987		6.5	7	147.875		6.2	7	134.54		6.1	6.8	126.514		6
	4.2	4.9	43.218		4.5	5.4	54.675		4.9	6	72.03		5.3	6.7	94.1015		5.7	8.1	131.584		6.1	8.9	165.584		5.9	8.8	153.164		5.6	8.7	136.416		5.5	8.4	127.05		5.3	8.2	115.169		5.3	8	112.36		5.2	7.7	104.104		5.1
	5	5.4	67.5		5.4	5.8	84.564		5.8	6.4	107.648		6.2	7.3	140.306		7	7.8	191.1		7.6	8.5	245.48		7.5	8.3	233.438		7.2	8.1	209.952		7.2	7.8	202.176		7.1	7.6	191.558		7	7.5	183.75		6.6	7.4	161.172		6.5
	4.4	5.7	55.176		5	6.2	77.5		5.3	6.8	95.506		5.8	7.2	121.104		6.2	8.1	155.682		6.6	9	196.02		6.5	8.8	185.9		6.4	8.5	174.08		6.2	8.3	159.526		6	8.2	147.6		6	8	144		5.9	7.8	135.759		5.8
	4.2	5.5	48.51		4.7	6.1	67.3745		5.1	6.6	85.833		5.4	7.5	109.35		6.3	8.3	164.714		7	8.8	215.6		6.8	8.7	201.144		6.6	8.4	182.952		6.4	8.2	167.936		6.3	7.9	156.775		6	7.8	140.4		6	7.5	135		6
	4.3	5.3	48.9985		4.6	5.8	61.364		5.2	6.2	83.824		5.6	6.6	103.488		6.4	7.2	147.456		6.8	8.5	196.52		6.7	8.3	186.294		6.4	8.1	165.888		6.1	8	148.84		6.1	7.7	143.258		6	7.5	135		5.8	7.3	122.786		5.6
	4.5	5.1	51.6375		5.1	5.6	72.828		5.7	6.1	99.0945		6.1	6.8	126.514		6.7	7.3	163.849		7.2	8.1	209.952		7.1	8	201.64		7	7.7	188.65		6.7	7.6	170.582		6.5	7.4	156.325		6.3	7.2	142.884		6.1	7.1	132.095		6.1
	4.1	5.6	47.068		4.6	6.2	65.596		5	6.9	86.25		5.4	7.5	109.35		6	8.1	145.8		6.4	8.6	176.128		6.2	8.3	159.526		6.1	8.2	152.561		6	7.9	142.2		5.9	7.8	135.759		5.7	7.7	125.087		5.7	7.6	123.462		5.7
	4.4	5.8	56.144		5.1	6.4	83.232		5.8	7.1	119.422		6.2	7.6	146.072		6.8	8.3	191.896		7.3	8.7	231.811		7.1	8.5	214.242		6.9	8.4	199.962		6.8	8.1	187.272		6.6	8	174.24		6.4	7.8	159.744		6.1	7.6	141.398		6.1
	4.2	5.8	51.156		4.4	6.5	62.92		4.9	7.1	85.2355		5.6	7.5	117.6		6.3	8.2	162.729		6.5	9.1	192.237		6.4	8.9	182.272		6.2	8.8	169.136		6	8.7	156.6		6	8.5	153		5.8	8.4	141.288		5.6	8.3	130.144		5.4
	4	5.7	45.6		4.5	6.4	64.8		4.9	7.2	86.436		5.3	7.5	105.338		5.6	7.9	123.872		6.2	8.4	161.448		6	8.3	149.4		6	8.1	145.8		5.8	7.8	131.196		5.7	7.5	121.838		5.6	7.3	114.464		5.4	7.3	106.434		5.2
	3.9	4.2	31.941		4.3	4.8	44.376		4.9	5.6	67.228		5.4	5.9	86.022		5.8	6.3	105.966		6.5	6.6	139.425		6.4	6.4	131.072		6.2	6.3	121.086		6	6.2	111.6		5.9	6.1	106.171		5.7	6	97.47		5.5	5.9	89.2375		4.7
	4.1	4.2	35.301		4.4	4.6	44.528		4.8	5.2	59.904		5.2	5.6	75.712		5.5	5.9	89.2375		5.9	6.5	113.133		5.8	6.3	105.966		5.7	6.2	100.719		5.6	6	94.08		5.5	6	90.75		5.5	5.9	89.2375		5.2	5.5	74.36		4.8
			49.4487				65.5469				87.3005				111.292				148.736				188.364				176.867				163.651				151.067				142.16				133.106				122.805
			9.098				12.1934				15.3685				19.2929				29.166				35.316				33.9165				30.0737				28.7853				26.668				24.4228				22.4909
	1d	3d	5d	7d	9d	11d	13d	15d	17d	19d	21d	23d	25d	27d
对照组	49.4009	66.6975	89.8666	120.838	152.606	191.272	230.076	283.793	343.44	412.179	478.747	559.459	649.698	737.592
干扰组	49.4487	65.5469	87.3005	111.292	148.736	188.364	176.867	163.651	151.067	142.16	133.106	122.805	114.464	106.398
	6.86371	16.2188	28.7521	43.6395	56.5923	72.5517	84.7459	103.096	120.866	141.942	162.339	197.521	243.43	290.813
	9.098	12.1934	15.3685	19.2929	29.166	35.316	33.9165	30.0737	28.7853	26.668	24.4228	22.4909	27.4343	28.0896
[truncated: 5 more columns]

## Sheet: 试验
	1d				3d				5d				7d				9d				11d				13d				15d				17d				19d				21d				23d				25d
	wide(mm)	length(mm)	tolume(mm3)		wide(mm)	length(mm)	tolume(mm3)		wide(mm)	length(mm)	tolume(mm3)		wide(mm)	length(mm)	tolume(mm3)		wide(mm)	length(mm)	tolume(mm3)		wide(mm)	length(mm)	tolume(mm3)		wide(mm)	length(mm)	tolume(mm3)		wide(mm)	length(mm)	tolume(mm3)		wide(mm)	length(mm)	tolume(mm3)		wide(mm)	length(mm)	tolume(mm3)		wide(mm)	length(mm)	tolume(mm3)		wide(mm)	length(mm)	tolume(mm3)		wide(mm)
control	4.2	5.2	45.864		4.8	6.3	72.576		5.6	7.6	119.168		6.1	8.5	158.142		6.7	9.1	204.249		7.2	9.7	251.424		7.7	10.4	308.308		8.3	10.6	365.117		9	11.4	461.7		9.5	11.5	518.938		10.2	12.1	629.442		10.7	12.9	738.46		11.2
	4.5	5.4	54.675		4.9	6.4	76.832		5.2	7.7	104.104		5.7	8.7	141.332		6.2	9.3	178.746		6.6	9.9	215.622		6.9	10.8	257.094		7.5	11.3	317.812		8.2	11.8	396.716		8.8	12.2	472.384		9.4	12.9	569.922		9.9	13.8	676.269		10.6
	4.3	5.5	50.8475		4.7	6.4	70.688		5.5	7.5	113.438		6.1	8.5	158.142		6.6	9.1	198.198		7.2	9.8	254.016		7.7	10.5	311.273		8.2	11.1	373.182		8.8	11.6	449.152		9.3	11.9	514.616		9.8	12.8	614.656		10.6	13.1	735.958		11.3
	4.3	5.3	48.9985		5	6.3	78.75		5.6	7.5	117.6		6.2	8.6	165.292		6.8	9.2	212.704		7.2	9.9	256.608		7.6	10.9	314.792		8.2	11.5	386.63		8.8	11.7	453.024		9.5	12.4	559.55		9.9	12.8	627.264		10.4	13.4	724.672		10.9
	4.7	5.7	62.9565		5.4	6.5	94.77		5.6	7.6	119.168		6.3	8.7	172.651		6.7	10	224.45		7.2	10.9	282.528		7.5	11.8	331.875		8	11.9	380.8		8.6	12.1	447.458		9.3	12.5	540.562		9.8	13.1	629.062		10.6	13.6	764.048		11.5
	4.5	5.1	51.6375		5.1	6.4	83.232		5.6	7.7	120.736		6.1	8.8	163.724		6.7	9.4	210.983		7.2	10	259.2		7.5	11.2	315		8.1	11.5	377.257		8.8	11.4	441.408		9.8	11.5	552.23		9.7	12.7	597.471		10.2	13.4	697.068		10.7
	4.4	5.6	54.208		5.2	6.3	85.176		5.7	7.3	118.589		6.2	8.6	165.292		6.5	9.3	196.463		7.3	10.1	269.114		7.2	10.6	274.752		8.3	11.2	385.784		8.7	11.7	442.786		9.4	11.9	525.742		9.6	13	599.04		10.5	13.2	727.65		11.2
	4.5	4.8	48.6		4.7	5.2	57.434		5.1	5.5	71.5275		5.5	6.1	92.2625		5.9	6.7	116.614		6.4	7.3	149.504		6.8	8.1	187.272		7.2	8.8	228.096		7.5	9.6	270		7.8	10.4	316.368		8.2	10.8	363.096		8.5	11	397.375		8.9
	4.1	4.3	36.1415		4.2	4.5	39.69		4.3	4.6	42.527		4.6	5	52.9		4.9	5.4	64.827		5.1	5.8	75.429		5.2	6.3	85.176		5.3	6.8	95.506		5.7	7.3	118.589		6.2	7.8	149.916		6.7	8.5	190.782		7.2	8.9	230.688		7.5
	4.2	4.8	42.336		4.4	5	48.4		4.6	5.2	55.016		4.7	5.5	60.7475		4.9	5.8	69.629		5	6.1	76.25		5.1	6.4	83.232		5.3	6.9	96.9105		5.5	7.3	110.412		5.9	7.9	137.5		6.2	8.4	161.448		6.6	8.8	191.664		7
	4.5	5.7	57.7125		4.7	6	66.27		5	6.3	78.75		5.5	6.8	102.85		5.9	7.4	128.797		6.2	8.2	157.604		6.6	9	196.02		7.1	9.8	247.009		7.6	10.8	311.904		8.1	11.3	370.697		8.5	11.7	422.662		8.9	12	475.26		9.2
	4.4	4.7	45.496		4.6	5	52.9		4.9	5.3	63.6265		5.4	5.8	84.564		5.8	6.5	109.33		6.2	7.2	138.384		6.5	8	169		7	8.7	213.15		7.5	9.7	272.812		8.1	10.4	341.172		8.5	10.7	386.537		8.9	11	435.655		9.2
	4.5	4.9	49.6125		4.7	5.2	57.434		5.1	5.6	72.828		5.5	6.2	93.775		6	6.8	122.4		6.6	7.5	163.35		7.3	8.2	218.489		7.9	9	280.845		8.5	9.6	346.8		9.1	10.4	430.612		9.7	11.2	526.904		10.3	11.6	615.322		10.8
	4.3	4.6	42.527		4.5	4.9	49.6125		4.8	5.3	61.056		5.3	5.7	80.0565		5.7	6.1	99.0945		6.2	6.7	128.774		6.8	7.3	168.776		7.5	8	225		8.1	8.7	285.403		8.6	9.2	340.216		8.9	9.7	384.168		9.1	10.2	422.331		9.3
			49.4009				66.6975				89.8666				120.838				152.606				191.272				230.076				283.793				343.44				412.179				478.747				559.459
			6.86371				16.2188				28.7521				43.6395				56.5923				72.5517				84.7459				103.096				120.866				141.942				162.339				197.521
si-STIM1	4	4.5	36		4.2	4.7	41.454		4.5	4.9	49.6125		4.6	5.1	53.958		4.9	5.4	64.827		5	5.6	70		5.1	5.8	75.429		5.3	6.1	85.6745		5.5	6.3	95.2875		5.5	6.6	99.825		5.6	6.9	108.192		5.7	7.2	116.964		5.9
	3.2	3.4	17.408		3.4	3.6	20.808		3.7	3.9	26.6955		4	4.2	33.6		4.2	4.5	39.69		4.4	4.8	46.464		4.5	5	50.625		4.7	5.2	57.434		4.9	5.4	64.827		5	5.7	71.25		5.1	5.9	76.7295		5.2	6.3	85.176		5.3
	4.2	4.3	37.926		4.3	4.5	41.6025		4.6	4.7	49.726		4.8	5	57.6		5.2	5.3	71.656		5.5	5.5	83.1875		5.6	5.7	89.376		5.7	5.9	95.8455		5.9	6.1	106.171		6	6.4	115.2		6.1	6.6	122.793		6.1	6.9	128.374		6.2
	4.1	4.4	36.982		4.3	4.6	42.527		4.4	4.7	45.496		4.6	5.1	53.958		4.8	5.3	61.056		5	5.5	68.75		5.1	5.6	72.828		5.3	5.8	81.461		5.6	5.9	92.512		5.7	6.2	100.719		5.8	6.5	109.33		5.9	6.7	116.614		6.1
	4.4	4.6	44.528		4.7	4.8	53.016		4.9	5.1	61.2255		5.1	5.3	68.9265		5.3	5.6	78.652		5.4	5.9	86.022		5.5	6.1	92.2625		5.6	6.3	98.784		5.8	6.5	109.33		6	6.6	118.8		6.1	7	130.235		6.1	7.3	135.816		6.2
	3.3	3.6	19.602		3.4	3.8	21.964		3.5	4.1	25.1125		3.9	4.4	33.462		4.1	4.8	40.344		4.2	5	44.1		4.4	5.1	49.368		4.6	5.3	56.074		4.8	5.5	63.36		4.9	5.6	67.228		5	5.9	73.75		5.2	6.2	83.824		5.3
	4.3	4.5	41.6025		4.4	4.7	45.496		4.5	4.9	49.6125		4.8	5.2	59.904		4.9	5.5	66.0275		5	5.7	71.25		5.2	5.9	79.768		5.4	6.1	88.938		5.6	6.3	98.784		5.7	6.6	107.217		5.8	6.9	116.058		5.8	7.3	122.786		6
	4.5	4.6	46.575		4.7	4.8	53.016		4.8	5	57.6		5	5.3	66.25		5.1	5.4	70.227		5.2	5.7	77.064		5.3	5.9	82.8655		5.5	6.1	92.2625		5.7	6.4	103.968		5.8	6.7	112.694		5.9	6.9	120.095		6.1	7.1	132.095		6.1
	4.1	4.1	34.4605		4.2	4.4	38.808		4.3	4.7	43.4515		4.5	4.9	49.6125		4.7	5.1	56.3295		4.9	5.3	63.6265		5	5.5	68.75		5.2	5.6	75.712		5.5	5.7	86.2125		5.6	6.1	95.648		5.7	6.4	103.968		5.7	6.6	107.217		5.8
	4.4	4.6	44.528		4.7	4.8	53.016		4.7	5.1	56.3295		4.9	5.4	64.827		5	5.6	70		5.3	5.8	81.461		5.5	6	90.75		5.7	6.2	100.719		5.8	6.5	109.33		5.9	6.8	118.354		6.1	7.1	132.095		6.1	7.3	135.816		6.3
	4.2	4.5	39.69		4.3	4.8	44.376		4.4	4.9	47.432		4.6	5.2	55.016		4.8	5.4	62.208		5	5.6	70		5.2	5.6	75.712		5.3	5.8	81.461		5.4	6.1	88.938		5.5	6.4	96.8		5.7	6.6	107.217		5.8	6.8	114.376		5.8
	3.3	3.5	19.0575		3.3	3.6	19.602		3.4	3.7	21.386		3.7	3.9	26.6955		3.9	4.3	32.7015		4.1	4.5	37.8225		4.2	4.7	41.454		4.3	4.9	45.3005		4.4	5.1	49.368		4.5	5.3	53.6625		4.6	5.7	60.306		4.7	5.9	65.1655		4.8
	3.5	3.6	22.05		3.6	3.7	23.976		3.8	3.9	28.158		3.9	4.1	31.1805		4.1	4.4	36.982		4.2	4.5	39.69		4.4	4.6	44.528		4.5	4.8	48.6		4.7	5	55.225		4.7	5.1	56.3295		4.8	5.3	61.056		5	5.5	68.75		5.2
	4.1	4.2	35.301		4.3	4.5	41.6025		4.4	4.8	46.464		4.6	5.1	53.958		4.8	5.4	62.208		5	5.6	70		5.1	5.7	74.1285		5.3	5.9	82.8655		5.4	6	87.48		5.5	6	90.75		5.6	6.3	98.784		5.7	6.5	105.593		5.8
			33.9793				38.6617				43.4501				50.6391				58.0649				64.9598				70.5603				77.938				86.4852				93.1769				101.472				108.469
			10.1862				12.1341				12.9025				13.8794				14.6597				16.3585				17.3463				18.685				20.3202				22.4516				24.2446				23.9248
	1d	3d	5d	7d	9d	11d	13d	15d	17d	19d	21d	23d	25d	27d
control	49.4009	66.6975	89.8666	120.838	152.606	191.272	230.076	283.793	343.44	412.179	478.747	559.459	649.698	737.592
si-STIM1	33.9793	38.6617	43.4501	50.6391	58.0649	64.9598	70.5603	77.938	86.4852	93.1769	101.472	108.469	117.015	126.176
	6.86371	16.2188	28.7521	43.6395	56.5923	72.5517	84.7459	103.096	120.866	141.942	162.339	197.521	243.43	290.813
	10.1862	12.1341	12.9025	13.8794	14.6597	16.3585	17.3463	18.685	20.3202	22.4516	24.2446	23.9248	25.0097	24.6028
[truncated: 5 more columns]
